# Supplementary material for: Antimicrobial Resistance and Genomic Characterization of Two mcr-1-Harboring Foodborne Salmonella Isolates Recovered in China, 2016
Source: Front Microbiol. 2021 Jun 15;12:636284. doi: 10.3389/fmicb.2021.636284 (PMC8239406; doi:10.3389/fmicb.2021.636284)
Supplement: Supplementary file 1 [file Data_Sheet_1.xlsx]

## Sheet: sheet1
Strains	Provinces	GEN	AMP	IMP	SAM	MEM	FEP	SXT	NAL	CHL	CT	TET	CTX	FFC	CAZ	KF	CIP	Resistance profile	Antimicrobial classes co-resistant
CFSA1	Anhui								NAL	CHL		TET						NAL-CHL-TET	3
CFSA2	Anhui							SXT	NAL	CHL		TET		FFC				SXT-NAL-CHL-TET-FFC	4
CFSA3	Anhui							SXT		CHL		TET						SXT-CHL-TET	3
CFSA4	Anhui	GEN	AMP		SAM			SXT	NAL	CHL		TET		FFC			CIP	GEN-AMP-SAM-SXT-NAL-CHL-TET-FFC-CIP	7
CFSA5	Anhui																		0
CFSA6	Anhui																		0
CFSA8	Anhui											TET						TET	1
CFSA9	Anhui		AMP		SAM							TET						AMP-SAM-TET	3
CFSA10	Anhui																		0
CFSA11	Anhui		AMP		SAM							TET						AMP-SAM-TET	3
CFSA13	Anhui										CT							CT	1
CFSA14	Anhui										CT							CT	1
CFSA16	Anhui		AMP		SAM				NAL		CT							AMP-SAM-NAL-CT	4
CFSA17	Anhui	GEN	AMP		SAM			SXT	NAL	CHL		TET		FFC			CIP	GEN-AMP-SAM-SXT-NAL-CHL-TET-FFC-CIP	7
CFSA18	Anhui	GEN	AMP					SXT	NAL	CHL		TET		FFC			CIP	GEN-AMP-SXT-NAL-CHL-TET-FFC-CIP	6
CFSA19	Anhui		AMP		SAM				NAL		CT					KF		AMP-SAM-NAL-CT-KF	5
CFSA20	Anhui		AMP		SAM		FEP	SXT	NAL	CHL		TET	CTX	FFC	CAZ	KF	CIP	AMP-SAM-FEP-SXT-NAL-CHL-TET-CTX-FFC-CAZ-KF-CIP	7
CFSA21	Anhui		AMP		SAM				NAL		CT	TET						AMP-SAM-NAL-CT-TET	5
CFSA22	Anhui	GEN	AMP		SAM		FEP		NAL			TET	CTX			KF	CIP	GEN-AMP-SAM-FEP-NAL-TET-CTX-KF-CIP	6
CFSA23	Anhui									CHL		TET						CHL-TET	2
CFSA24	Ningxia																		0
CFSA25	Guangxi																		0
CFSA26	Guangxi								NAL			TET					CIP	NAL-TET-CIP	2
CFSA27	Guangxi								NAL			TET					CIP	NAL-TET-CIP	2
CFSA28	Guangxi								NAL			TET						NAL-TET	2
CFSA29	Guangxi								NAL	CHL				FFC				NAL-CHL-FFC	2
CFSA30	Guangxi							SXT	NAL	CHL		TET		FFC			CIP	SXT-NAL-CHL-TET-FFC-CIP	4
CFSA31	Guangxi		AMP		SAM				NAL									AMP-SAM-NAL	3
CFSA32	Guangxi																		0
CFSA33	Guangxi		AMP		SAM							TET						AMP-SAM-TET	3
CFSA34	Guangxi		AMP									TET						AMP-TET	2
CFSA35	Guangxi																		0
CFSA36	Guangxi																		0
CFSA37	Guangxi																		0
CFSA38	Guangxi							SXT	NAL			TET					CIP	SXT-NAL-TET-CIP	3
CFSA39	Guangxi										CT							CT	1
CFSA40	Guangxi		AMP		SAM		FEP			CHL			CTX	FFC		KF	CIP	AMP-SAM-FEP-CHL-CTX-FFC-KF-CIP	5
CFSA41	Guangxi		AMP		SAM			SXT	NAL	CHL		TET		FFC				AMP-SAM-SXT-NAL-CHL-TET-FFC	6
CFSA42	Guangxi																		0
CFSA43	Guangxi																		0
CFSA44	Guangxi							SXT		CHL		TET		FFC				SXT-CHL-TET-FFC	3
CFSA45	Guangxi							SXT	NAL	CHL		TET		FFC				SXT-NAL-CHL-TET-FFC	4
CFSA46	Guangxi																		0
CFSA47	Guangxi																		0
CFSA48	Guangxi								NAL	CHL				FFC				NAL-CHL-FFC	2
CFSA49	Guangxi																		0
CFSA50	Guangxi		AMP		SAM			SXT	NAL			TET	CTX		CAZ	KF		AMP-SAM-SXT-NAL-TET-CTX-CAZ-KF	6
CFSA51	Guangxi		AMP		SAM			SXT	NAL			TET	CTX		CAZ	KF		AMP-SAM-SXT-NAL-TET-CTX-CAZ-KF	6
CFSA52	Guangxi								NAL									NAL	1
CFSA53	Guangxi		AMP		SAM			SXT	NAL			TET	CTX		CAZ	KF		AMP-SAM-SXT-NAL-TET-CTX-CAZ-KF	6
CFSA54	Guangxi																		0
CFSA55	Guangxi		AMP		SAM									FFC				AMP-SAM-FFC	3
CFSA56	Guangxi		AMP		SAM					CHL		TET	CTX	FFC		KF		AMP-SAM-CHL-TET-CTX-FFC-KF	5
CFSA57	Guangxi																CIP	CIP	1
CFSA58	Guangxi																		0
CFSA59	Guangxi	GEN	AMP		SAM			SXT		CHL		TET		FFC				GEN-AMP-SAM-SXT-CHL-TET-FFC	6
CFSA60	Guangxi																		0
CFSA61	Guangxi																		0
CFSA62	Guangxi																		0
CFSA63	Guangxi																		0
CFSA64	Guangxi																		0
CFSA65	Guangxi	GEN	AMP		SAM				NAL	CHL		TET		FFC			CIP	GEN-AMP-SAM-NAL-CHL-TET-FFC-CIP	6
CFSA66	Guangxi																		0
CFSA67	Guangxi		AMP		SAM							TET						AMP-SAM-TET	3
CFSA68	Guangxi																		0
CFSA69	Guangxi																		0
CFSA70	Guangxi																		0
CFSA71	Guangxi																		0
CFSA72	Inner Mongolia		AMP		SAM				NAL		CT							AMP-SAM-NAL-CT	4
CFSA73	Inner Mongolia								NAL	CHL		TET						NAL-CHL-TET	3
CFSA74	Inner Mongolia																		0
CFSA75	Inner Mongolia																		0
CFSA76	Inner Mongolia								NAL	CHL		TET		FFC				NAL-CHL-TET-FFC	3
CFSA77	Inner Mongolia		AMP		SAM			SXT	NAL		CT							AMP-SAM-SXT-NAL-CT	5
CFSA78	Inner Mongolia								NAL		CT							NAL-CT	2
CFSA79	Inner Mongolia		AMP		SAM				NAL		CT							AMP-SAM-NAL-CT	4
CFSA80	Inner Mongolia																		0
CFSA81	Inner Mongolia		AMP		SAM				NAL		CT							AMP-SAM-NAL-CT	4
CFSA82	Inner Mongolia		AMP		SAM				NAL		CT	TET						AMP-SAM-NAL-CT-TET	5
CFSA83	Inner Mongolia								NAL	CHL				FFC			CIP	NAL-CHL-FFC-CIP	2
CFSA84	Inner Mongolia		AMP		SAM			SXT		CHL		TET	CTX	FFC	CAZ	KF	CIP	AMP-SAM-SXT-CHL-TET-CTX-FFC-CAZ-KF-CIP	7
CFSA85	Inner Mongolia		AMP		SAM				NAL									AMP-SAM-NAL	3
CFSA86	Inner Mongolia		AMP		SAM				NAL		CT							AMP-SAM-NAL-CT	4
CFSA87	Inner Mongolia	GEN	AMP		SAM			SXT	NAL	CHL	CT	TET		FFC				GEN-AMP-SAM-SXT-NAL-CHL-CT-TET-FFC	8
CFSA88	Inner Mongolia	GEN	AMP		SAM		FEP	SXT	NAL	CHL		TET	CTX	FFC	CAZ	KF	CIP	GEN-AMP-SAM-FEP-SXT-NAL-CHL-TET-CTX-FFC-CAZ-KF-CIP	8
CFSA89	Inner Mongolia							SXT	NAL	CHL		TET		FFC			CIP	SXT-NAL-CHL-TET-FFC-CIP	4
CFSA90	Shanxi								NAL		CT							NAL-CT	2
CFSA91	Shanxi								NAL									NAL	1
CFSA92	Shanxi	GEN	AMP		SAM		FEP	SXT	NAL	CHL		TET	CTX	FFC		KF	CIP	GEN-AMP-SAM-FEP-SXT-NAL-CHL-TET-CTX-FFC-KF-CIP	8
CFSA93	Shanxi																		0
CFSA94	Shanxi																		0
CFSA95	Shanxi																		0
CFSA96	Shanxi		AMP		SAM			SXT	NAL		CT							AMP-SAM-SXT-NAL-CT	5
CFSA97	Shanxi								NAL									NAL	1
CFSA98	Shanxi		AMP		SAM			SXT				TET						AMP-SAM-SXT-TET	4
CFSA99	Shanxi	GEN	AMP		SAM			SXT	NAL	CHL		TET		FFC			CIP	GEN-AMP-SAM-SXT-NAL-CHL-TET-FFC-CIP	7
CFSA100	Shanxi								NAL		CT							NAL-CT	2
CFSA101	Shanxi								NAL		CT							NAL-CT	2
CFSA102	Shanxi																		0
CFSA103	Shanxi								NAL		CT							NAL-CT	2
CFSA104	Shanxi								NAL	CHL		TET						NAL-CHL-TET	3
CFSA105	Shaanxi		AMP		SAM				NAL		CT					KF		AMP-SAM-NAL-CT-KF	5
CFSA106	Shaanxi								NAL									NAL	1
CFSA107	Shaanxi																		0
CFSA108	Shaanxi											TET					CIP	TET-CIP	2
CFSA109	Shaanxi		AMP		SAM			SXT	NAL	CHL		TET	CTX	FFC	CAZ	KF	CIP	AMP-SAM-SXT-NAL-CHL-TET-CTX-FFC-CAZ-KF-CIP	7
CFSA110	Shaanxi		AMP		SAM			SXT	NAL	CHL		TET	CTX	FFC	CAZ	KF	CIP	AMP-SAM-SXT-NAL-CHL-TET-CTX-FFC-CAZ-KF-CIP	7
CFSA111	Shaanxi		AMP		SAM				NAL		CT						CIP	AMP-SAM-NAL-CT-CIP	4
CFSA112	Shaanxi		AMP						NAL									AMP-NAL	2
CFSA113	Shaanxi											TET						TET	1
CFSA114	Shaanxi		AMP		SAM				NAL	CHL		TET					CIP	AMP-SAM-NAL-CHL-TET-CIP	5
CFSA115	Shaanxi																		0
CFSA116	Shaanxi											TET						TET	1
CFSA117	Shaanxi								NAL	CHL		TET		FFC				NAL-CHL-TET-FFC	3
CFSA118	Shaanxi								NAL		CT						CIP	NAL-CT-CIP	2
CFSA119	Shaanxi								NAL		CT						CIP	NAL-CT-CIP	2
CFSA120	Shaanxi		AMP		SAM			SXT	NAL	CHL		TET	CTX	FFC	CAZ	KF	CIP	AMP-SAM-SXT-NAL-CHL-TET-CTX-FFC-CAZ-KF-CIP	7
CFSA121	Shaanxi																CIP	CIP	1
CFSA122	Shaanxi		AMP		SAM							TET					CIP	AMP-SAM-TET-CIP	4
CFSA123	Shaanxi																		0
CFSA124	Shaanxi																		0
CFSA125	Shaanxi		AMP		SAM			SXT	NAL	CHL		TET	CTX	FFC		KF	CIP	AMP-SAM-SXT-NAL-CHL-TET-CTX-FFC-KF-CIP	7
CFSA126	Shaanxi		AMP		SAM			SXT	NAL	CHL		TET		FFC			CIP	AMP-SAM-SXT-NAL-CHL-TET-FFC-CIP	6
CFSA127	Shaanxi		AMP		SAM			SXT	NAL	CHL		TET	CTX	FFC	CAZ	KF	CIP	AMP-SAM-SXT-NAL-CHL-TET-CTX-FFC-CAZ-KF-CIP	7
CFSA128	Shaanxi							SXT		CHL				FFC			CIP	SXT-CHL-FFC-CIP	3
CFSA129	Shaanxi	GEN	AMP		SAM			SXT	NAL	CHL		TET		FFC		KF	CIP	GEN-AMP-SAM-SXT-NAL-CHL-TET-FFC-KF-CIP	8
CFSA130	Shaanxi	GEN	AMP		SAM			SXT	NAL	CHL						KF	CIP	GEN-AMP-SAM-SXT-NAL-CHL-KF-CIP	7
CFSA131	Shaanxi							SXT	NAL			TET					CIP	SXT-NAL-TET-CIP	3
CFSA132	Hunan	GEN	AMP		SAM			SXT	NAL	CHL		TET	CTX	FFC	CAZ	KF	CIP	GEN-AMP-SAM-SXT-NAL-CHL-TET-CTX-FFC-CAZ-KF-CIP	8
CFSA133	Hunan							SXT				TET		FFC				SXT-TET-FFC	3
CFSA134	Hunan																		0
CFSA135	Hunan		AMP		SAM		FEP	SXT	NAL	CHL		TET	CTX	FFC	CAZ	KF		AMP-SAM-FEP-SXT-NAL-CHL-TET-CTX-FFC-CAZ-KF	7
CFSA136	Hunan		AMP		SAM				NAL		CT							AMP-SAM-NAL-CT	4
CFSA137	Hunan								NAL									NAL	1
CFSA138	Hunan								NAL									NAL	1
CFSA139	Hunan								NAL									NAL	1
CFSA140	Hunan		AMP		SAM				NAL			TET						AMP-SAM-NAL-TET	4
CFSA141	Hunan	GEN	AMP		SAM		FEP		NAL			TET	CTX			KF	CIP	GEN-AMP-SAM-FEP-NAL-TET-CTX-KF-CIP	6
CFSA142	Hunan								NAL				CTX	FFC		KF		NAL-CTX-FFC-KF	3
CFSA143	Hunan	GEN	AMP		SAM		FEP		NAL			TET	CTX			KF	CIP	GEN-AMP-SAM-FEP-NAL-TET-CTX-KF-CIP	6
CFSA144	Hunan	GEN	AMP		SAM			SXT	NAL			TET	CTX			KF		GEN-AMP-SAM-SXT-NAL-TET-CTX-KF	7
CFSA145	Hunan							SXT	NAL									SXT-NAL	2
CFSA146	Hunan																		0
CFSA147	Hunan								NAL	CHL		TET		FFC				NAL-CHL-TET-FFC	3
CFSA148	Hunan								NAL			TET					CIP	NAL-TET-CIP	2
CFSA149	Hunan								NAL			TET						NAL-TET	2
CFSA150	Hunan	GEN	AMP		SAM		FEP	SXT	NAL			TET	CTX			KF	CIP	GEN-AMP-SAM-FEP-SXT-NAL-TET-CTX-KF-CIP	7
CFSA151	Hunan																		0
CFSA152	Hunan																		0
CFSA153	Hunan																		0
CFSA154	Hunan								NAL	CHL		TET					CIP	NAL-CHL-TET-CIP	3
CFSA155	Hunan								NAL	CHL		TET						NAL-CHL-TET	3
CFSA156	Hunan																		0
CFSA157	Hunan							SXT				TET						SXT-TET	2
CFSA158	Hunan							SXT	NAL	CHL		TET		FFC			CIP	SXT-NAL-CHL-TET-FFC-CIP	4
CFSA159	Hunan	GEN	AMP		SAM				NAL	CHL		TET		FFC			CIP	GEN-AMP-SAM-NAL-CHL-TET-FFC-CIP	6
CFSA160	Hunan																		0
CFSA161	Hunan		AMP		SAM							TET						AMP-SAM-TET	3
CFSA162	Hunan		AMP		SAM			SXT		CHL		TET	CTX	FFC	CAZ	KF	CIP	AMP-SAM-SXT-CHL-TET-CTX-FFC-CAZ-KF-CIP	7
CFSA163	Hunan							SXT	NAL								CIP	SXT-NAL-CIP	2
CFSA164	Hunan							SXT	NAL	CHL		TET		FFC			CIP	SXT-NAL-CHL-TET-FFC-CIP	4
CFSA165	Hunan																		0
CFSA166	Hunan											TET						TET	1
CFSA167	Hunan																		0
CFSA168	Hunan	GEN	AMP		SAM				NAL	CHL		TET		FFC			CIP	GEN-AMP-SAM-NAL-CHL-TET-FFC-CIP	6
CFSA169	Hunan		AMP		SAM			SXT	NAL	CHL		TET	CTX	FFC		KF	CIP	AMP-SAM-SXT-NAL-CHL-TET-CTX-FFC-KF-CIP	7
CFSA170	Hunan		AMP		SAM			SXT	NAL	CHL		TET	CTX	FFC	CAZ	KF	CIP	AMP-SAM-SXT-NAL-CHL-TET-CTX-FFC-CAZ-KF-CIP	7
CFSA171	Hunan										CT							CT	1
CFSA172	Hunan		AMP		SAM		FEP		NAL				CTX			KF	CIP	AMP-SAM-FEP-NAL-CTX-KF-CIP	4
CFSA173	Hunan		AMP		SAM			SXT	NAL	CHL		TET		FFC			CIP	AMP-SAM-SXT-NAL-CHL-TET-FFC-CIP	6
CFSA174	Hunan	GEN	AMP		SAM			SXT	NAL	CHL		TET	CTX	FFC	CAZ	KF	CIP	GEN-AMP-SAM-SXT-NAL-CHL-TET-CTX-FFC-CAZ-KF-CIP	8
CFSA175	Hunan		AMP		SAM			SXT		CHL		TET	CTX	FFC	CAZ	KF	CIP	AMP-SAM-SXT-CHL-TET-CTX-FFC-CAZ-KF-CIP	7
CFSA176	Hunan							SXT	NAL	CHL		TET		FFC			CIP	SXT-NAL-CHL-TET-FFC-CIP	4
CFSA177	Hunan	GEN	AMP		SAM			SXT	NAL	CHL		TET		FFC				GEN-AMP-SAM-SXT-NAL-CHL-TET-FFC	7
CFSA178	Hunan																		0
CFSA179	Hunan								NAL									NAL	1
CFSA180	Hunan								NAL									NAL	1
CFSA181	Hunan							SXT		CHL		TET		FFC			CIP	SXT-CHL-TET-FFC-CIP	4
CFSA182	Hunan																		0
CFSA183	Hunan	GEN	AMP		SAM			SXT				TET						GEN-AMP-SAM-SXT-TET	5
CFSA184	Hunan	GEN	AMP		SAM			SXT	NAL	CHL		TET		FFC			CIP	GEN-AMP-SAM-SXT-NAL-CHL-TET-FFC-CIP	7
CFSA185	Hunan	GEN	AMP		SAM			SXT	NAL	CHL		TET		FFC			CIP	GEN-AMP-SAM-SXT-NAL-CHL-TET-FFC-CIP	7
CFSA186	Hunan								NAL	CHL		TET		FFC			CIP	NAL-CHL-TET-FFC-CIP	3
CFSA187	Hunan								NAL	CHL				FFC				NAL-CHL-FFC	2
CFSA188	Hunan																		0
CFSA189	Hunan	GEN	AMP		SAM			SXT	NAL	CHL		TET	CTX	FFC		KF	CIP	GEN-AMP-SAM-SXT-NAL-CHL-TET-CTX-FFC-KF-CIP	8
CFSA190	Hunan	GEN	AMP		SAM			SXT	NAL	CHL		TET	CTX	FFC		KF	CIP	GEN-AMP-SAM-SXT-NAL-CHL-TET-CTX-FFC-KF-CIP	8
CFSA191	Hunan											TET						TET	1
CFSA192	Hunan											TET						TET	1
CFSA193	Hunan								NAL			TET					CIP	NAL-TET-CIP	2
CFSA194	Hunan								NAL			TET					CIP	NAL-TET-CIP	2
CFSA195	Hunan											TET						TET	1
CFSA196	Hunan	GEN	AMP		SAM			SXT	NAL	CHL		TET		FFC			CIP	GEN-AMP-SAM-SXT-NAL-CHL-TET-FFC-CIP	7
CFSA197	Hunan		AMP		SAM			SXT		CHL		TET	CTX	FFC		KF	CIP	AMP-SAM-SXT-CHL-TET-CTX-FFC-KF-CIP	7
CFSA198	Fujian																		0
CFSA199	Fujian		AMP		SAM			SXT		CHL		TET	CTX	FFC	CAZ	KF	CIP	AMP-SAM-SXT-CHL-TET-CTX-FFC-CAZ-KF-CIP	7
CFSA200	Fujian	GEN	AMP		SAM			SXT	NAL	CHL		TET		FFC			CIP	GEN-AMP-SAM-SXT-NAL-CHL-TET-FFC-CIP	7
CFSA201	Fujian							SXT	NAL	CHL		TET		FFC				SXT-NAL-CHL-TET-FFC	4
CFSA202	Fujian								NAL									NAL	1
CFSA203	Fujian		AMP		SAM				NAL			TET						AMP-SAM-NAL-TET	4
CFSA204	Fujian																		0
CFSA205	Fujian		AMP		SAM				NAL		CT	TET						AMP-SAM-NAL-CT-TET	5
CFSA206	Fujian							SXT	NAL	CHL		TET		FFC				SXT-NAL-CHL-TET-FFC	4
CFSA207	Fujian		AMP		SAM				NAL		CT							AMP-SAM-NAL-CT	4
CFSA208	Fujian																		0
CFSA209	Fujian		AMP		SAM			SXT	NAL	CHL	CT	TET		FFC				AMP-SAM-SXT-NAL-CHL-CT-TET-FFC	7
CFSA210	Fujian								NAL			TET						NAL-TET	2
CFSA211	Fujian																		0
CFSA212	Fujian								NAL			TET						NAL-TET	2
CFSA213	Fujian								NAL			TET						NAL-TET	2
CFSA214	Fujian	GEN	AMP		SAM			SXT	NAL	CHL		TET		FFC		KF	CIP	GEN-AMP-SAM-SXT-NAL-CHL-TET-FFC-KF-CIP	8
CFSA215	Fujian								NAL									NAL	1
CFSA216	Fujian								NAL			TET						NAL-TET	2
CFSA217	Fujian																		0
CFSA218	Fujian		AMP		SAM				NAL									AMP-SAM-NAL	3
CFSA219	Fujian		AMP		SAM				NAL									AMP-SAM-NAL	3
CFSA220	Fujian								NAL			TET						NAL-TET	2
CFSA221	Fujian																		0
CFSA222	Fujian																		0
CFSA223	Fujian		AMP		SAM							TET						AMP-SAM-TET	3
CFSA224	Fujian								NAL	CHL		TET						NAL-CHL-TET	3
CFSA225	Hubei	GEN	AMP		SAM			SXT	NAL	CHL		TET		FFC			CIP	GEN-AMP-SAM-SXT-NAL-CHL-TET-FFC-CIP	7
CFSA226	Hubei		AMP		SAM			SXT				TET						AMP-SAM-SXT-TET	4
CFSA227	Hubei								NAL			TET						NAL-TET	2
CFSA228	Hubei																		0
CFSA229	Hubei											TET						TET	1
CFSA230	Hubei											TET						TET	1
CFSA231	Hubei	GEN	AMP		SAM			SXT	NAL	CHL	CT	TET		FFC			CIP	GEN-AMP-SAM-SXT-NAL-CHL-CT-TET-FFC-CIP	8
CFSA232	Hubei	GEN	AMP		SAM			SXT	NAL	CHL		TET		FFC			CIP	GEN-AMP-SAM-SXT-NAL-CHL-TET-FFC-CIP	7
CFSA233	Hubei																		0
CFSA234	Hubei							SXT		CHL		TET		FFC				SXT-CHL-TET-FFC	3
CFSA235	Hubei											TET						TET	1
CFSA236	Hubei	GEN	AMP		SAM			SXT	NAL	CHL								GEN-AMP-SAM-SXT-NAL-CHL	6
CFSA237	Hubei																		0
CFSA238	Hubei																		0
CFSA239	Hubei																		0
CFSA240	Hubei																		0
CFSA241	Hubei								NAL	CHL		TET		FFC				NAL-CHL-TET-FFC	3
CFSA242	Hubei																CIP	CIP	1
CFSA243	Hubei		AMP		SAM				NAL	CHL		TET		FFC			CIP	AMP-SAM-NAL-CHL-TET-FFC-CIP	5
CFSA244	Hubei		AMP		SAM			SXT				TET						AMP-SAM-SXT-TET	4
CFSA245	Hubei	GEN	AMP		SAM		FEP	SXT	NAL			TET	CTX			KF		GEN-AMP-SAM-FEP-SXT-NAL-TET-CTX-KF	7
CFSA246	Hubei	GEN	AMP		SAM		FEP	SXT	NAL			TET	CTX			KF	CIP	GEN-AMP-SAM-FEP-SXT-NAL-TET-CTX-KF-CIP	7
CFSA247	Hubei		AMP		SAM		FEP		NAL				CTX		CAZ	KF	CIP	AMP-SAM-FEP-NAL-CTX-CAZ-KF-CIP	4
CFSA248	Hubei	GEN	AMP		SAM			SXT	NAL	CHL		TET		FFC			CIP	GEN-AMP-SAM-SXT-NAL-CHL-TET-FFC-CIP	7
CFSA249	Hubei	GEN	AMP		SAM			SXT	NAL	CHL		TET		FFC			CIP	GEN-AMP-SAM-SXT-NAL-CHL-TET-FFC-CIP	7
CFSA250	Yunnan																		0
CFSA251	Yunnan																		0
CFSA252	Yunnan											TET						TET	1
CFSA253	Yunnan									CHL		TET		FFC			CIP	CHL-TET-FFC-CIP	3
CFSA254	Yunnan								NAL	CHL		TET		FFC				NAL-CHL-TET-FFC	3
CFSA255	Yunnan																		0
CFSA256	Yunnan																		0
CFSA257	Yunnan		AMP		SAM							TET						AMP-SAM-TET	3
CFSA258	Yunnan										CT							CT	1
CFSA259	Yunnan	GEN	AMP		SAM			SXT					CTX			KF		GEN-AMP-SAM-SXT-CTX-KF	5
CFSA260	Yunnan	GEN	AMP		SAM			SXT	NAL	CHL		TET	CTX			KF	CIP	GEN-AMP-SAM-SXT-NAL-CHL-TET-CTX-KF-CIP	8
CFSA261	Yunnan																		0
CFSA262	Yunnan		AMP		SAM		FEP	SXT	NAL	CHL		TET	CTX	FFC	CAZ	KF	CIP	AMP-SAM-FEP-SXT-NAL-CHL-TET-CTX-FFC-CAZ-KF-CIP	7
CFSA263	Yunnan		AMP		SAM		FEP	SXT	NAL	CHL	CT	TET	CTX	FFC	CAZ	KF		AMP-SAM-FEP-SXT-NAL-CHL-CT-TET-CTX-FFC-CAZ-KF	8
CFSA264	Yunnan								NAL			TET						NAL-TET	2
CFSA265	Yunnan																		0
CFSA266	Yunnan																		0
CFSA267	Yunnan		AMP															AMP	1
CFSA268	Yunnan		AMP		SAM			SXT		CHL		TET		FFC				AMP-SAM-SXT-CHL-TET-FFC	5
CFSA269	Yunnan		AMP		SAM							TET						AMP-SAM-TET	3
CFSA270	Yunnan	GEN	AMP		SAM				NAL	CHL			CTX	FFC		KF	CIP	GEN-AMP-SAM-NAL-CHL-CTX-FFC-KF-CIP	6
CFSA271	Yunnan								NAL									NAL	1
CFSA272	Yunnan		AMP		SAM				NAL		CT							AMP-SAM-NAL-CT	4
CFSA273	Yunnan	GEN	AMP		SAM			SXT	NAL	CHL	CT	TET		FFC				GEN-AMP-SAM-SXT-NAL-CHL-CT-TET-FFC	8
CFSA274	Yunnan		AMP		SAM			SXT		CHL		TET		FFC				AMP-SAM-SXT-CHL-TET-FFC	5
CFSA275	Yunnan		AMP		SAM			SXT		CHL		TET	CTX	FFC		KF		AMP-SAM-SXT-CHL-TET-CTX-FFC-KF	6
CFSA276	Yunnan																		0
CFSA277	Yunnan																		0
CFSA278	Yunnan											TET						TET	1
CFSA279	Yunnan																		0
CFSA280	Yunnan																		0
CFSA281	Yunnan																		0
CFSA282	Yunnan		AMP		SAM				NAL			TET				KF		AMP-SAM-NAL-TET-KF	5
CFSA283	Yunnan		AMP		SAM			SXT	NAL	CHL		TET		FFC				AMP-SAM-SXT-NAL-CHL-TET-FFC	6
CFSA284	Yunnan		AMP		SAM			SXT		CHL		TET						AMP-SAM-SXT-CHL-TET	5
CFSA285	Yunnan								NAL		CT							NAL-CT	2
CFSA286	Yunnan		AMP		SAM			SXT		CHL		TET		FFC				AMP-SAM-SXT-CHL-TET-FFC	5
CFSA287	Yunnan																		0
CFSA288	Yunnan				SAM				NAL	CHL		TET		FFC				SAM-NAL-CHL-TET-FFC	4
CFSA289	Yunnan		AMP		SAM			SXT	NAL	CHL		TET		FFC				AMP-SAM-SXT-NAL-CHL-TET-FFC	6
CFSA290	Guizhou																		0
CFSA291	Guizhou																		0
CFSA292	Guizhou								NAL									NAL	1
CFSA293	Guizhou								NAL			TET						NAL-TET	2
CFSA294	Guizhou																		0
CFSA295	Guizhou																		0
CFSA296	Guizhou		AMP					SXT				TET						AMP-SXT-TET	3
CFSA297	Guizhou		AMP		SAM			SXT				TET					CIP	AMP-SAM-SXT-TET-CIP	5
CFSA298	Guizhou																		0
CFSA299	Guizhou		AMP		SAM			SXT	NAL	CHL		TET		FFC			CIP	AMP-SAM-SXT-NAL-CHL-TET-FFC-CIP	6
CFSA300	Guizhou																		0
CFSA301	Guizhou																		0
CFSA302	Guizhou																		0
CFSA303	Tianjin																		0
CFSA304	Jiangxi																		0
CFSA306	Jiangxi																		0
CFSA307	Jiangxi		AMP		SAM			SXT		CHL		TET	CTX	FFC		KF	CIP	AMP-SAM-SXT-CHL-TET-CTX-FFC-KF-CIP	7
CFSA308	Jiangxi		AMP		SAM			SXT	NAL	CHL	CT	TET	CTX	FFC		KF	CIP	AMP-SAM-SXT-NAL-CHL-CT-TET-CTX-FFC-KF-CIP	8
CFSA309	Jiangxi								NAL									NAL	1
CFSA310	Jiangxi								NAL									NAL	1
CFSA311	Jiangxi											TET						TET	1
CFSA312	Jiangxi																		0
CFSA313	Jiangxi																		0
CFSA314	Jiangxi	GEN	AMP		SAM			SXT	NAL	CHL		TET		FFC			CIP	GEN-AMP-SAM-SXT-NAL-CHL-TET-FFC-CIP	7
CFSA315	Jiangxi		AMP		SAM			SXT	NAL		CT	TET						AMP-SAM-SXT-NAL-CT-TET	6
CFSA316	Jiangxi																		0
CFSA317	Jiangxi																		0
CFSA318	Jiangxi																		0
CFSA319	Jiangxi																		0
CFSA320	Jiangxi																		0
CFSA321	Jiangxi								NAL									NAL	1
CFSA322	Jiangxi																		0
CFSA323	Jiangxi								NAL									NAL	1
CFSA324	Jiangxi								NAL			TET					CIP	NAL-TET-CIP	2
CFSA325	Jiangxi											TET						TET	1
CFSA326	Jiangxi																		0
CFSA327	Jiangxi																		0
CFSA328	Jiangxi								NAL	CHL		TET		FFC			CIP	NAL-CHL-TET-FFC-CIP	3
CFSA329	Jiangxi																		0
CFSA330	Jiangxi																		0
CFSA331	Jiangxi		AMP		SAM			SXT	NAL	CHL		TET	CTX	FFC	CAZ	KF	CIP	AMP-SAM-SXT-NAL-CHL-TET-CTX-FFC-CAZ-KF-CIP	7
CFSA332	Jiangxi								NAL									NAL	1
CFSA333	Hainan		AMP						NAL									AMP-NAL	2
CFSA334	Hainan		AMP		SAM				NAL									AMP-SAM-NAL	3
CFSA335	Hainan		AMP		SAM				NAL									AMP-SAM-NAL	3
CFSA336	Gansu																		0
CFSA337	Gansu		AMP		SAM			SXT	NAL	CHL		TET	CTX	FFC	CAZ	KF	CIP	AMP-SAM-SXT-NAL-CHL-TET-CTX-FFC-CAZ-KF-CIP	7
CFSA338	Gansu		AMP		SAM			SXT	NAL	CHL		TET	CTX	FFC	CAZ	KF	CIP	AMP-SAM-SXT-NAL-CHL-TET-CTX-FFC-CAZ-KF-CIP	7
CFSA340	Gansu																		0
CFSA341	Shandong		AMP		SAM				NAL			TET						AMP-SAM-NAL-TET	4
CFSA342	Shandong																		0
CFSA343	Shandong																		0
CFSA344	Shandong																		0
CFSA345	Shandong																		0
CFSA346	Shandong								NAL									NAL	1
CFSA347	Shandong	GEN	AMP		SAM		FEP	SXT	NAL	CHL		TET	CTX	FFC		KF	CIP	GEN-AMP-SAM-FEP-SXT-NAL-CHL-TET-CTX-FFC-KF-CIP	8
CFSA348	Shandong																		0
CFSA349	Shandong																		0
CFSA350	Shandong																		0
CFSA351	Shandong		AMP		SAM			SXT	NAL			TET						AMP-SAM-SXT-NAL-TET	5
CFSA352	Shandong																		0
CFSA353	Shandong																		0
CFSA354	Shandong																		0
CFSA355	Shandong		AMP		SAM			SXT				TET						AMP-SAM-SXT-TET	4
CFSA356	Shandong																		0
CFSA357	Shandong																		0
CFSA358	Shandong																		0
CFSA359	Shandong																		0
CFSA360	Shandong																		0
CFSA361	Shandong																		0
CFSA362	Shandong	GEN	AMP		SAM				NAL	CHL		TET		FFC			CIP	GEN-AMP-SAM-NAL-CHL-TET-FFC-CIP	6
CFSA363	Shandong																		0
CFSA364	Shandong																		0
CFSA365	Shandong							SXT		CHL		TET						SXT-CHL-TET	3
CFSA366	Shandong	GEN	AMP		SAM			SXT	NAL	CHL		TET		FFC			CIP	GEN-AMP-SAM-SXT-NAL-CHL-TET-FFC-CIP	7
CFSA367	Shandong								NAL									NAL	1
CFSA368	Shandong	GEN	AMP		SAM			SXT	NAL	CHL		TET		FFC		KF	CIP	GEN-AMP-SAM-SXT-NAL-CHL-TET-FFC-KF-CIP	8
CFSA369	Shandong	GEN	AMP		SAM		FEP	SXT	NAL	CHL		TET	CTX	FFC	CAZ	KF	CIP	GEN-AMP-SAM-FEP-SXT-NAL-CHL-TET-CTX-FFC-CAZ-KF-CIP	8
CFSA370	Shandong																		0
CFSA371	Shandong		AMP		SAM			SXT				TET						AMP-SAM-SXT-TET	4
CFSA372	Shandong																		0
CFSA373	Shandong	GEN	AMP						NAL	CHL		TET		FFC			CIP	GEN-AMP-NAL-CHL-TET-FFC-CIP	5
CFSA374	Shandong		AMP		SAM			SXT	NAL	CHL		TET	CTX	FFC	CAZ	KF	CIP	AMP-SAM-SXT-NAL-CHL-TET-CTX-FFC-CAZ-KF-CIP	7
CFSA375	Shandong		AMP						NAL			TET						AMP-NAL-TET	3
CFSA376	Shandong																		0
CFSA377	Shandong																		0
CFSA378	Shandong		AMP					SXT	NAL									AMP-SXT-NAL	3
CFSA379	Shandong											TET						TET	1
CFSA380	Shandong								NAL									NAL	1
CFSA381	Shandong							SXT										SXT	1
CFSA382	Shandong							SXT		CHL		TET		FFC				SXT-CHL-TET-FFC	3
CFSA383	Shandong																		0
CFSA384	Shandong								NAL	CHL		TET		FFC				NAL-CHL-TET-FFC	3
CFSA385	Shandong		AMP		SAM			SXT	NAL	CHL		TET		FFC				AMP-SAM-SXT-NAL-CHL-TET-FFC	6
CFSA386	Shandong		AMP		SAM				NAL									AMP-SAM-NAL	3
CFSA387	Shandong																		0
CFSA388	Shandong		AMP		SAM				NAL		CT							AMP-SAM-NAL-CT	4
CFSA389	Shandong																		0
CFSA390	Shandong	GEN	AMP		SAM			SXT	NAL	CHL		TET	CTX	FFC	CAZ	KF	CIP	GEN-AMP-SAM-SXT-NAL-CHL-TET-CTX-FFC-CAZ-KF-CIP	8
CFSA391	Shandong								NAL									NAL	1
CFSA392	Shandong								NAL									NAL	1
CFSA393	Shandong																		0
CFSA394	Hebei		AMP		SAM				NAL		CT							AMP-SAM-NAL-CT	4
CFSA395	Hebei		AMP		SAM				NAL									AMP-SAM-NAL	3
CFSA396	Hebei											TET						TET	1
CFSA397	Hebei																		0
CFSA398	Hebei		AMP		SAM			SXT	NAL	CHL		TET		FFC				AMP-SAM-SXT-NAL-CHL-TET-FFC	6
CFSA399	Hebei	GEN	AMP		SAM		FEP	SXT				TET	CTX			KF		GEN-AMP-SAM-FEP-SXT-TET-CTX-KF	6
CFSA400	Hebei	GEN	AMP		SAM		FEP	SXT				TET	CTX			KF		GEN-AMP-SAM-FEP-SXT-TET-CTX-KF	6
CFSA401	Hebei																		0
CFSA402	Hebei		AMP		SAM			SXT		CHL		TET		FFC				AMP-SAM-SXT-CHL-TET-FFC	5
CFSA403	Hebei											TET						TET	1
CFSA404	Hebei																		0
CFSA405	Hebei		AMP		SAM			SXT	NAL			TET						AMP-SAM-SXT-NAL-TET	5
CFSA406	Hebei		AMP		SAM				NAL		CT							AMP-SAM-NAL-CT	4
CFSA407	Hebei																		0
CFSA408	Hebei		AMP															AMP	1
CFSA409	Hebei		AMP		SAM				NAL		CT	TET				KF		AMP-SAM-NAL-CT-TET-KF	6
CFSA410	Hebei		AMP		SAM			SXT	NAL				CTX		CAZ	KF		AMP-SAM-SXT-NAL-CTX-CAZ-KF	5
CFSA411	Hebei								NAL									NAL	1
CFSA412	Hebei								NAL									NAL	1
CFSA413	Hebei																		0
CFSA414	Hebei																		0
CFSA415	Hebei		AMP		SAM				NAL			TET						AMP-SAM-NAL-TET	4
CFSA416	Hebei								NAL									NAL	1
CFSA417	Henan								NAL									NAL	1
CFSA418	Henan								NAL									NAL	1
CFSA419	Henan																		0
CFSA420	Henan																		0
CFSA421	Henan		AMP		SAM				NAL		CT							AMP-SAM-NAL-CT	4
CFSA422	Henan		AMP		SAM				NAL									AMP-SAM-NAL	3
CFSA423	Henan		AMP		SAM			SXT		CHL		TET		FFC			CIP	AMP-SAM-SXT-CHL-TET-FFC-CIP	6
CFSA424	Henan		AMP					SXT		CHL		TET		FFC			CIP	AMP-SXT-CHL-TET-FFC-CIP	5
CFSA425	Henan	GEN	AMP		SAM		FEP		NAL			TET	CTX			KF	CIP	GEN-AMP-SAM-FEP-NAL-TET-CTX-KF-CIP	6
CFSA426	Henan	GEN	AMP		SAM		FEP		NAL			TET	CTX			KF	CIP	GEN-AMP-SAM-FEP-NAL-TET-CTX-KF-CIP	6
CFSA427	Henan		AMP		SAM							TET						AMP-SAM-TET	3
CFSA428	Henan								NAL			TET					CIP	NAL-TET-CIP	2
CFSA429	Henan		AMP															AMP	1
CFSA430	Henan																		0
CFSA431	Henan																		0
CFSA432	Henan							SXT	NAL	CHL		TET					CIP	SXT-NAL-CHL-TET-CIP	4
CFSA433	Henan								NAL			TET					CIP	NAL-TET-CIP	2
CFSA434	Henan								NAL			TET					CIP	NAL-TET-CIP	2
CFSA435	Henan								NAL			TET					CIP	NAL-TET-CIP	2
CFSA436	Henan	GEN	AMP		SAM		FEP		NAL			TET	CTX			KF	CIP	GEN-AMP-SAM-FEP-NAL-TET-CTX-KF-CIP	6
CFSA437	Henan											TET						TET	1
CFSA438	Henan											TET						TET	1
CFSA439	Henan		AMP		SAM				NAL	CHL		TET	CTX	FFC	CAZ	KF	CIP	AMP-SAM-NAL-CHL-TET-CTX-FFC-CAZ-KF-CIP	6
CFSA440	Henan																		0
CFSA441	Henan								NAL			TET					CIP	NAL-TET-CIP	2
CFSA442	Henan								NAL			TET						NAL-TET	2
CFSA443	Henan								NAL			TET					CIP	NAL-TET-CIP	2
CFSA444	Henan								NAL			TET					CIP	NAL-TET-CIP	2
CFSA445	Henan								NAL			TET					CIP	NAL-TET-CIP	2
CFSA446	Henan								NAL									NAL	1
CFSA447	Henan								NAL			TET						NAL-TET	2
CFSA448	Henan								NAL			TET					CIP	NAL-TET-CIP	2
CFSA449	Henan								NAL			TET					CIP	NAL-TET-CIP	2
CFSA450	Henan								NAL			TET						NAL-TET	2
CFSA451	Henan								NAL			TET					CIP	NAL-TET-CIP	2
CFSA452	Henan								NAL			TET					CIP	NAL-TET-CIP	2
CFSA453	Henan							SXT		CHL		TET		FFC				SXT-CHL-TET-FFC	3
CFSA454	Henan								NAL			TET					CIP	NAL-TET-CIP	2
CFSA455	Henan																		0
CFSA456	Henan																		0
CFSA457	Henan																		0
CFSA458	Henan																		0
CFSA459	Henan		AMP		SAM			SXT	NAL	CHL		TET	CTX	FFC	CAZ	KF	CIP	AMP-SAM-SXT-NAL-CHL-TET-CTX-FFC-CAZ-KF-CIP	7
CFSA460	Henan		AMP		SAM			SXT		CHL		TET	CTX	FFC	CAZ	KF	CIP	AMP-SAM-SXT-CHL-TET-CTX-FFC-CAZ-KF-CIP	7
CFSA461	Henan		AMP		SAM			SXT	NAL	CHL		TET	CTX	FFC	CAZ	KF	CIP	AMP-SAM-SXT-NAL-CHL-TET-CTX-FFC-CAZ-KF-CIP	7
CFSA462	Henan								NAL									NAL	1
CFSA463	Henan								NAL									NAL	1
CFSA464	Henan																		0
CFSA465	Henan		AMP		SAM			SXT	NAL	CHL		TET		FFC			CIP	AMP-SAM-SXT-NAL-CHL-TET-FFC-CIP	6
CFSA466	Henan		AMP		SAM			SXT		CHL		TET	CTX	FFC	CAZ	KF	CIP	AMP-SAM-SXT-CHL-TET-CTX-FFC-CAZ-KF-CIP	7
CFSA467	Henan											TET						TET	1
CFSA468	Henan								NAL			TET					CIP	NAL-TET-CIP	2
CFSA469	Henan								NAL			TET					CIP	NAL-TET-CIP	2
CFSA470	Henan											TET						TET	1
CFSA471	Henan	GEN	AMP		SAM		FEP	SXT	NAL	CHL		TET	CTX	FFC		KF	CIP	GEN-AMP-SAM-FEP-SXT-NAL-CHL-TET-CTX-FFC-KF-CIP	8
CFSA472	Henan	GEN	AMP		SAM		FEP	SXT	NAL	CHL		TET	CTX	FFC		KF	CIP	GEN-AMP-SAM-FEP-SXT-NAL-CHL-TET-CTX-FFC-KF-CIP	8
CFSA473	Henan																		0
CFSA474	Henan																		0
CFSA475	Henan							SXT	NAL	CHL		TET		FFC			CIP	SXT-NAL-CHL-TET-FFC-CIP	4
CFSA476	Henan								NAL			TET					CIP	NAL-TET-CIP	2
CFSA477	Henan											TET						TET	1
CFSA478	Henan								NAL									NAL	1
CFSA479	Henan		AMP					SXT				TET	CTX			KF		AMP-SXT-TET-CTX-KF	4
CFSA480	Henan								NAL									NAL	1
CFSA481	Henan																		0
CFSA483	Sichuan																		0
CFSA484	Sichuan								NAL									NAL	1
CFSA485	Sichuan																		0
CFSA486	Sichuan											TET						TET	1
CFSA487	Sichuan							SXT		CHL		TET		FFC				SXT-CHL-TET-FFC	3
CFSA488	Sichuan		AMP		SAM			SXT		CHL		TET	CTX	FFC	CAZ	KF	CIP	AMP-SAM-SXT-CHL-TET-CTX-FFC-CAZ-KF-CIP	7
CFSA489	Sichuan											TET						TET	1
CFSA490	Sichuan											TET						TET	1
CFSA491	Sichuan																		0
CFSA492	Sichuan		AMP		SAM				NAL			TET						AMP-SAM-NAL-TET	4
CFSA493	Sichuan								NAL									NAL	1
CFSA494	Sichuan								NAL									NAL	1
CFSA495	Sichuan								NAL									NAL	1
CFSA496	Sichuan							SXT	NAL			TET					CIP	SXT-NAL-TET-CIP	3
CFSA497	Sichuan								NAL									NAL	1
CFSA498	Sichuan		AMP		SAM			SXT				TET						AMP-SAM-SXT-TET	4
CFSA499	Sichuan								NAL			TET						NAL-TET	2
CFSA500	Sichuan																		0
CFSA501	Sichuan		AMP		SAM				NAL		CT							AMP-SAM-NAL-CT	4
CFSA502	Sichuan							SXT	NAL	CHL		TET		FFC			CIP	SXT-NAL-CHL-TET-FFC-CIP	4
CFSA503	Sichuan																		0
CFSA504	Sichuan		AMP		SAM		FEP					TET	CTX		CAZ	KF		AMP-SAM-FEP-TET-CTX-CAZ-KF	4
CFSA505	Sichuan									CHL		TET		FFC				CHL-TET-FFC	2
CFSA506	Sichuan		AMP		SAM			SXT	NAL	CHL		TET	CTX	FFC	CAZ	KF	CIP	AMP-SAM-SXT-NAL-CHL-TET-CTX-FFC-CAZ-KF-CIP	7
CFSA507	Sichuan																		0
CFSA508	Sichuan		AMP		SAM							TET						AMP-SAM-TET	3
CFSA509	Sichuan								NAL									NAL	1
CFSA510	Sichuan		AMP		SAM							TET						AMP-SAM-TET	3
CFSA511	Sichuan											TET						TET	1
CFSA512	Sichuan											TET						TET	1
CFSA513	Sichuan		AMP		SAM			SXT		CHL		TET		FFC				AMP-SAM-SXT-CHL-TET-FFC	5
CFSA514	Sichuan		AMP		SAM							TET						AMP-SAM-TET	3
CFSA515	Sichuan																		0
CFSA516	Sichuan							SXT		CHL		TET		FFC				SXT-CHL-TET-FFC	3
CFSA517	Sichuan											TET						TET	1
CFSA518	Sichuan									CHL		TET		FFC				CHL-TET-FFC	2
CFSA519	Sichuan		AMP									TET						AMP-TET	2
CFSA520	Sichuan											TET						TET	1
CFSA521	Sichuan		AMP		SAM			SXT		CHL		TET		FFC				AMP-SAM-SXT-CHL-TET-FFC	5
CFSA522	Sichuan		AMP		SAM							TET						AMP-SAM-TET	3
CFSA523	Sichuan											TET						TET	1
CFSA524	Sichuan		AMP		SAM			SXT		CHL		TET	CTX		CAZ	KF		AMP-SAM-SXT-CHL-TET-CTX-CAZ-KF	6
CFSA525	Zhejiang		AMP									TET						AMP-TET	2
CFSA526	Zhejiang		AMP		SAM			SXT	NAL	CHL		TET		FFC				AMP-SAM-SXT-NAL-CHL-TET-FFC	6
CFSA527	Zhejiang																		0
CFSA530	Zhejiang	GEN	AMP		SAM				NAL									GEN-AMP-SAM-NAL	4
CFSA531	Zhejiang								NAL			TET					CIP	NAL-TET-CIP	2
CFSA533	Zhejiang																		0
CFSA534	Zhejiang							SXT	NAL	CHL		TET		FFC			CIP	SXT-NAL-CHL-TET-FFC-CIP	4
CFSA535	Zhejiang								NAL									NAL	1
CFSA536	Zhejiang							SXT				TET						SXT-TET	2
CFSA537	Zhejiang		AMP		SAM			SXT	NAL			TET						AMP-SAM-SXT-NAL-TET	5
CFSA539	Zhejiang								NAL									NAL	1
CFSA540	Zhejiang								NAL									NAL	1
CFSA541	Zhejiang								NAL									NAL	1
CFSA542	Zhejiang		AMP						NAL		CT	TET						AMP-NAL-CT-TET	4
CFSA544	Zhejiang		AMP		SAM				NAL				CTX		CAZ	KF		AMP-SAM-NAL-CTX-CAZ-KF	4
CFSA545	Zhejiang											TET						TET	1
CFSA546	Zhejiang		AMP					SXT		CHL		TET		FFC				AMP-SXT-CHL-TET-FFC	4
CFSA547	Zhejiang		AMP		SAM				NAL			TET	CTX		CAZ	KF		AMP-SAM-NAL-TET-CTX-CAZ-KF	5
CFSA548	Zhejiang		AMP		SAM				NAL		CT							AMP-SAM-NAL-CT	4
CFSA549	Zhejiang											TET						TET	1
CFSA551	Zhejiang											TET						TET	1
CFSA552	Zhejiang																		0
CFSA556	Zhejiang								NAL	CHL				FFC				NAL-CHL-FFC	2
CFSA557	Zhejiang		AMP					SXT	NAL			TET						AMP-SXT-NAL-TET	4
CFSA558	Zhejiang																		0
CFSA559	Zhejiang								NAL									NAL	1
CFSA560	Zhejiang	GEN	AMP		SAM			SXT	NAL	CHL		TET		FFC		KF	CIP	GEN-AMP-SAM-SXT-NAL-CHL-TET-FFC-KF-CIP	8
CFSA561	Zhejiang		AMP									TET						AMP-TET	2
CFSA562	Zhejiang	GEN	AMP		SAM		FEP		NAL			TET	CTX			KF	CIP	GEN-AMP-SAM-FEP-NAL-TET-CTX-KF-CIP	6
CFSA563	Zhejiang		AMP						NAL			TET						AMP-NAL-TET	3
CFSA564	Zhejiang		AMP		SAM				NAL			TET						AMP-SAM-NAL-TET	4
CFSA565	Zhejiang	GEN	AMP		SAM			SXT	NAL	CHL		TET		FFC		KF	CIP	GEN-AMP-SAM-SXT-NAL-CHL-TET-FFC-KF-CIP	8
CFSA566	Zhejiang		AMP		SAM			SXT	NAL	CHL		TET		FFC		KF	CIP	AMP-SAM-SXT-NAL-CHL-TET-FFC-KF-CIP	7
CFSA567	Zhejiang		AMP		SAM				NAL		CT							AMP-SAM-NAL-CT	4
CFSA568	Zhejiang	GEN	AMP		SAM			SXT	NAL	CHL			CTX	FFC	CAZ	KF	CIP	GEN-AMP-SAM-SXT-NAL-CHL-CTX-FFC-CAZ-KF-CIP	7
CFSA569	Jilin								NAL									NAL	1
CFSA570	Jilin																		0
CFSA571	Jilin											TET						TET	1
CFSA572	Jilin																		0
CFSA573	Jilin								NAL		CT							NAL-CT	2
CFSA574	Jilin								NAL									NAL	1
CFSA575	Jilin																		0
CFSA576	Jilin								NAL									NAL	1
CFSA577	Jilin																		0
CFSA578	Jilin		AMP		SAM							TET						AMP-SAM-TET	3
CFSA579	Jilin																		0
CFSA580	Jilin	GEN	AMP		SAM			SXT	NAL	CHL		TET					CIP	GEN-AMP-SAM-SXT-NAL-CHL-TET-CIP	7
CFSA581	Jilin																		0
CFSA582	Jilin																		0
CFSA583	Jilin																		0
CFSA584	Jilin								NAL		CT							NAL-CT	2
CFSA585	Liaoning		AMP		SAM				NAL									AMP-SAM-NAL	3
CFSA586	Liaoning		AMP		SAM				NAL		CT							AMP-SAM-NAL-CT	4
CFSA587	Liaoning								NAL									NAL	1
CFSA588	Liaoning		AMP		SAM				NAL		CT							AMP-SAM-NAL-CT	4
CFSA589	Liaoning								NAL									NAL	1
CFSA590	Liaoning	GEN	AMP		SAM		FEP	SXT	NAL	CHL		TET	CTX	FFC		KF	CIP	GEN-AMP-SAM-FEP-SXT-NAL-CHL-TET-CTX-FFC-KF-CIP	8
CFSA591	Liaoning		AMP		SAM		FEP		NAL	CHL		TET	CTX	FFC	CAZ	KF		AMP-SAM-FEP-NAL-CHL-TET-CTX-FFC-CAZ-KF	6
CFSA592	Liaoning		AMP		SAM				NAL									AMP-SAM-NAL	3
CFSA593	Liaoning	GEN	AMP		SAM		FEP	SXT	NAL	CHL		TET	CTX	FFC	CAZ	KF	CIP	GEN-AMP-SAM-FEP-SXT-NAL-CHL-TET-CTX-FFC-CAZ-KF-CIP	8
CFSA594	Liaoning		AMP		SAM				NAL			TET						AMP-SAM-NAL-TET	4
CFSA595	Liaoning																		0
CFSA596	Liaoning																		0
CFSA597	Liaoning								NAL									NAL	1
CFSA598	Liaoning																		0
CFSA599	Liaoning		AMP		SAM				NAL		CT							AMP-SAM-NAL-CT	4
CFSA600	Liaoning								NAL									NAL	1
CFSA601	Liaoning		AMP		SAM				NAL			TET						AMP-SAM-NAL-TET	4
CFSA602	Liaoning		AMP		SAM				NAL		CT	TET						AMP-SAM-NAL-CT-TET	5
CFSA603	Liaoning								NAL									NAL	1
CFSA604	Liaoning		AMP		SAM				NAL		CT							AMP-SAM-NAL-CT	4
CFSA605	Liaoning		AMP		SAM				NAL		CT							AMP-SAM-NAL-CT	4
CFSA606	Guangdong																		0
CFSA607	Guangdong							SXT		CHL		TET		FFC				SXT-CHL-TET-FFC	3
CFSA608	Guangdong																		0
CFSA609	Guangdong							SXT				TET						SXT-TET	2
CFSA610	Guangdong		AMP		SAM			SXT	NAL			TET						AMP-SAM-SXT-NAL-TET	5
CFSA611	Guangdong								NAL									NAL	1
CFSA612	Guangdong																		0
CFSA613	Guangdong		AMP		SAM				NAL									AMP-SAM-NAL	3
CFSA614	Guangdong																		0
CFSA615	Guangdong																		0
CFSA616	Guangdong																		0
CFSA617	Guangdong																		0
CFSA618	Guangdong									CHL		TET		FFC				CHL-TET-FFC	2
CFSA619	Guangdong								NAL	CHL		TET		FFC				NAL-CHL-TET-FFC	3
CFSA620	Guangdong								NAL	CHL		TET		FFC				NAL-CHL-TET-FFC	3
CFSA621	Guangdong		AMP									TET						AMP-TET	2
CFSA622	Guangdong								NAL	CHL		TET		FFC				NAL-CHL-TET-FFC	3
CFSA623	Guangdong	GEN	AMP		SAM		FEP		NAL	CHL		TET	CTX	FFC	CAZ	KF	CIP	GEN-AMP-SAM-FEP-NAL-CHL-TET-CTX-FFC-CAZ-KF-CIP	7
CFSA624	Guangdong								NAL	CHL				FFC				NAL-CHL-FFC	2
CFSA625	Guangdong								NAL									NAL	1
CFSA626	Guangdong																		0
CFSA627	Guangdong																		0
CFSA628	Guangdong	GEN	AMP		SAM		FEP		NAL			TET	CTX			KF	CIP	GEN-AMP-SAM-FEP-NAL-TET-CTX-KF-CIP	6
CFSA629	Guangdong	GEN	AMP		SAM		FEP		NAL		CT	TET	CTX			KF		GEN-AMP-SAM-FEP-NAL-CT-TET-CTX-KF	7
CFSA630	Guangdong																		0
CFSA631	Guangdong								NAL			TET						NAL-TET	2
CFSA632	Guangdong							SXT		CHL		TET		FFC				SXT-CHL-TET-FFC	3
CFSA633	Guangdong									CHL		TET		FFC				CHL-TET-FFC	2
CFSA634	Guangdong																		0
CFSA635	Guangdong																		0
CFSA636	Guangdong							SXT	NAL	CHL		TET		FFC				SXT-NAL-CHL-TET-FFC	4
CFSA637	Guangdong									CHL		TET		FFC				CHL-TET-FFC	2
CFSA638	Guangdong																		0
CFSA639	Guangdong																		0
CFSA640	Guangdong																		0
CFSA641	Guangdong																		0
CFSA642	Guangdong																		0
CFSA643	Guangdong		AMP		SAM			SXT		CHL		TET	CTX		CAZ	KF		AMP-SAM-SXT-CHL-TET-CTX-CAZ-KF	6
CFSA644	Guangdong									CHL				FFC				CHL-FFC	1
CFSA645	Guangdong															KF		KF	1
CFSA646	Guangdong								NAL									NAL	1
CFSA647	Guangdong								NAL		CT							NAL-CT	2
CFSA648	Guangdong								NAL									NAL	1
CFSA649	Guangdong											TET						TET	1
CFSA650	Guangdong									CHL		TET		FFC				CHL-TET-FFC	2
CFSA651	Guangdong											TET						TET	1
CFSA652	Guangdong											TET						TET	1
CFSA653	Guangdong																		0
CFSA654	Guangdong									CHL		TET		FFC				CHL-TET-FFC	2
CFSA655	Guangdong								NAL			TET					CIP	NAL-TET-CIP	2
CFSA656	Guangdong									CHL				FFC				CHL-FFC	1
CFSA657	Guangdong		AMP		SAM				NAL									AMP-SAM-NAL	3
CFSA658	Guangdong	GEN	AMP		SAM				NAL			TET					CIP	GEN-AMP-SAM-NAL-TET-CIP	5
CFSA659	Guangdong																		0
CFSA660	Guangdong																		0
CFSA661	Guangdong							SXT	NAL	CHL		TET		FFC				SXT-NAL-CHL-TET-FFC	4
CFSA662	Guangdong	GEN	AMP		SAM			SXT		CHL				FFC				GEN-AMP-SAM-SXT-CHL-FFC	5
CFSA663	Guangdong								NAL			TET						NAL-TET	2
CFSA664	Guangdong											TET						TET	1
CFSA665	Guangdong		AMP		SAM				NAL									AMP-SAM-NAL	3
CFSA666	Guangdong								NAL			TET						NAL-TET	2
CFSA667	Guangdong											TET						TET	1
CFSA668	Guangdong									CHL				FFC				CHL-FFC	1
CFSA669	Guangdong																		0
CFSA670	Guangdong								NAL									NAL	1
CFSA671	Guangdong								NAL									NAL	1
CFSA672	Guangdong								NAL					FFC				NAL-FFC	2
CFSA673	Guangdong								NAL									NAL	1
CFSA674	Guangdong		AMP		SAM			SXT	NAL	CHL		TET		FFC		KF		AMP-SAM-SXT-NAL-CHL-TET-FFC-KF	7
CFSA675	Guangdong								NAL									NAL	1
CFSA676	Guangdong	GEN	AMP		SAM		FEP		NAL			TET	CTX			KF	CIP	GEN-AMP-SAM-FEP-NAL-TET-CTX-KF-CIP	6
CFSA677	Guangdong		AMP		SAM				NAL									AMP-SAM-NAL	3
CFSA678	Guangdong	GEN	AMP		SAM		FEP		NAL			TET	CTX			KF	CIP	GEN-AMP-SAM-FEP-NAL-TET-CTX-KF-CIP	6
CFSA679	Guangdong	GEN	AMP		SAM				NAL			TET	CTX			KF	CIP	GEN-AMP-SAM-NAL-TET-CTX-KF-CIP	6
CFSA680	Guangdong		AMP		SAM				NAL		CT			FFC			CIP	AMP-SAM-NAL-CT-FFC-CIP	5
CFSA681	Guangdong		AMP		SAM				NAL									AMP-SAM-NAL	3
CFSA682	Heilongjiang																		0
CFSA683	Heilongjiang																		0
CFSA684	Heilongjiang																		0
CFSA685	Heilongjiang								NAL									NAL	1
CFSA686	Heilongjiang																		0
CFSA687	Heilongjiang		AMP		SAM				NAL									AMP-SAM-NAL	3
CFSA688	Heilongjiang								NAL	CHL								NAL-CHL	2
CFSA689	Heilongjiang		AMP		SAM				NAL									AMP-SAM-NAL	3
CFSA690	Heilongjiang	GEN	AMP		SAM			SXT		CHL		TET		FFC				GEN-AMP-SAM-SXT-CHL-TET-FFC	6
CFSA691	Heilongjiang																		0
CFSA692	Heilongjiang		AMP		SAM				NAL									AMP-SAM-NAL	3
CFSA693	Heilongjiang																		0
CFSA694	Heilongjiang								NAL									NAL	1
CFSA695	Heilongjiang								NAL									NAL	1
CFSA696	Heilongjiang																		0
CFSA697	Heilongjiang																		0
CFSA698	Heilongjiang																		0
CFSA699	Heilongjiang		AMP					SXT				TET						AMP-SXT-TET	3
CFSA700	Heilongjiang								NAL									NAL	1
CFSA701	Heilongjiang		AMP		SAM				NAL									AMP-SAM-NAL	3
CFSA702	Heilongjiang		AMP		SAM				NAL									AMP-SAM-NAL	3
CFSA703	Heilongjiang		AMP		SAM				NAL									AMP-SAM-NAL	3
CFSA704	Heilongjiang		AMP		SAM				NAL			TET						AMP-SAM-NAL-TET	4
CFSA705	Heilongjiang		AMP		SAM				NAL		CT							AMP-SAM-NAL-CT	4
CFSA706	Heilongjiang		AMP		SAM				NAL			TET						AMP-SAM-NAL-TET	4
CFSA707	Heilongjiang		AMP		SAM				NAL			TET						AMP-SAM-NAL-TET	4
CFSA708	Heilongjiang		AMP		SAM				NAL			TET						AMP-SAM-NAL-TET	4
CFSA709	Heilongjiang		AMP						NAL		CT							AMP-NAL-CT	3
CFSA710	Heilongjiang								NAL									NAL	1
CFSA711	Heilongjiang		AMP		SAM		FEP		NAL	CHL		TET	CTX	FFC	CAZ	KF		AMP-SAM-FEP-NAL-CHL-TET-CTX-FFC-CAZ-KF	6
CFSA712	Heilongjiang		AMP		SAM				NAL									AMP-SAM-NAL	3
CFSA713	Heilongjiang								NAL									NAL	1
CFSA714	Heilongjiang	GEN						SXT	NAL	CHL		TET					CIP	GEN-SXT-NAL-CHL-TET-CIP	5
CFSA715	Heilongjiang								NAL									NAL	1
CFSA716	Heilongjiang		AMP		SAM				NAL			TET						AMP-SAM-NAL-TET	4
CFSA717	Heilongjiang	GEN						SXT	NAL	CHL		TET		FFC			CIP	GEN-SXT-NAL-CHL-TET-FFC-CIP	5
CFSA718	Heilongjiang	GEN	AMP		SAM		FEP		NAL			TET	CTX			KF	CIP	GEN-AMP-SAM-FEP-NAL-TET-CTX-KF-CIP	6
CFSA719	Heilongjiang	GEN						SXT	NAL	CHL		TET		FFC			CIP	GEN-SXT-NAL-CHL-TET-FFC-CIP	5
CFSA720	Heilongjiang								NAL	CHL		TET		FFC				NAL-CHL-TET-FFC	3
CFSA721	Jiangsu		AMP		SAM				NAL			TET						AMP-SAM-NAL-TET	4
CFSA722	Jiangsu		AMP															AMP	1
CFSA723	Jiangsu							SXT				TET						SXT-TET	2
CFSA724	Jiangsu		AMP					SXT	NAL			TET						AMP-SXT-NAL-TET	4
CFSA725	Jiangsu		AMP		SAM				NAL									AMP-SAM-NAL	3
CFSA726	Jiangsu		AMP		SAM				NAL		CT							AMP-SAM-NAL-CT	4
CFSA727	Jiangsu								NAL									NAL	1
CFSA728	Jiangsu		AMP		SAM				NAL			TET						AMP-SAM-NAL-TET	4
CFSA729	Jiangsu								NAL			TET						NAL-TET	2
CFSA730	Jiangsu		AMP		SAM				NAL									AMP-SAM-NAL	3
CFSA731	Jiangsu		AMP		SAM		FEP						CTX			KF		AMP-SAM-FEP-CTX-KF	3
CFSA732	Jiangsu		AMP		SAM			SXT	NAL	CHL		TET		FFC				AMP-SAM-SXT-NAL-CHL-TET-FFC	6
CFSA733	Jiangsu	GEN	AMP		SAM		FEP		NAL			TET	CTX			KF	CIP	GEN-AMP-SAM-FEP-NAL-TET-CTX-KF-CIP	6
CFSA734	Jiangsu	GEN	AMP		SAM		FEP		NAL			TET	CTX			KF	CIP	GEN-AMP-SAM-FEP-NAL-TET-CTX-KF-CIP	6
CFSA735	Jiangsu		AMP					SXT		CHL		TET		FFC				AMP-SXT-CHL-TET-FFC	4
CFSA736	Jiangsu	GEN	AMP		SAM		FEP		NAL			TET	CTX			KF	CIP	GEN-AMP-SAM-FEP-NAL-TET-CTX-KF-CIP	6
CFSA737	Jiangsu		AMP		SAM				NAL									AMP-SAM-NAL	3
CFSA738	Jiangsu		AMP		SAM				NAL									AMP-SAM-NAL	3
CFSA739	Jiangsu																		0
CFSA740	Jiangsu							SXT		CHL		TET		FFC				SXT-CHL-TET-FFC	3
CFSA741	Jiangsu									CHL		TET						CHL-TET	2
CFSA742	Jiangsu		AMP						NAL	CHL		TET					CIP	AMP-NAL-CHL-TET-CIP	4
CFSA743	Jiangsu		AMP		SAM			SXT				TET						AMP-SAM-SXT-TET	4
CFSA744	Jiangsu																		0
CFSA745	Jiangsu		AMP		SAM				NAL			TET						AMP-SAM-NAL-TET	4
CFSA746	Jiangsu																		0
CFSA747	Jiangsu		AMP		SAM			SXT	NAL			TET						AMP-SAM-SXT-NAL-TET	5
CFSA748	Jiangsu	GEN	AMP		SAM			SXT	NAL	CHL		TET	CTX	FFC	CAZ	KF	CIP	GEN-AMP-SAM-SXT-NAL-CHL-TET-CTX-FFC-CAZ-KF-CIP	8
CFSA749	Jiangsu	GEN	AMP		SAM				NAL									GEN-AMP-SAM-NAL	4
CFSA750	Jiangsu																		0
CFSA751	Jiangsu		AMP		SAM				NAL									AMP-SAM-NAL	3
CFSA752	Jiangsu								NAL			TET						NAL-TET	2
CFSA753	Jiangsu	GEN	AMP					SXT	NAL	CHL	CT	TET		FFC		KF	CIP	GEN-AMP-SXT-NAL-CHL-CT-TET-FFC-KF-CIP	8
CFSA754	Jiangsu																		0
CFSA755	Jiangsu		AMP		SAM				NAL									AMP-SAM-NAL	3
CFSA756	Jiangsu		AMP		SAM				NAL									AMP-SAM-NAL	3
CFSA757	Jiangsu		AMP		SAM				NAL		CT							AMP-SAM-NAL-CT	4
CFSA758	Jiangsu		AMP		SAM				NAL									AMP-SAM-NAL	3
CFSA759	Jiangsu											TET						TET	1
CFSA760	Jiangsu		AMP		SAM			SXT	NAL			TET						AMP-SAM-SXT-NAL-TET	5
CFSA761	Jiangsu		AMP									TET						AMP-TET	2
CFSA762	Beijing																		0
CFSA763	Beijing								NAL									NAL	1
CFSA764	Beijing																		0
CFSA765	Beijing																		0
CFSA766	Beijing								NAL									NAL	1
CFSA767	Beijing		AMP		SAM				NAL									AMP-SAM-NAL	3
CFSA768	Beijing																		0
CFSA769	Beijing		AMP		SAM				NAL			TET						AMP-SAM-NAL-TET	4
CFSA770	Beijing								NAL									NAL	1
